# Supplementary material for: 3D Printed Piezoelectric BaTiO3/Polyhydroxybutyrate Nanocomposite Scaffolds for Bone Tissue Engineering
Source: Bioengineering (Basel). 2024 Feb 17;11(2):193. doi: 10.3390/bioengineering11020193 (PMC10886384; doi:10.3390/bioengineering11020193)
Supplement: Supplementary file 1 [file bioengineering-11-00193-s001.zip]

Archive with 1 entries (1 files):
- bioengineering-2828507-supplementary.pdf
